# Supplementary material for: Genetically Encoded Fluorescent Probe for Detection of Heme-Induced Conformational Changes in Cytochrome c
Source: Biosensors (Basel). 2023 Sep 18;13(9):890. doi: 10.3390/bios13090890 (PMC10526477; doi:10.3390/bios13090890)
Supplement: Supplementary file 1 [file biosensors-13-00890-s001.zip]

Archive with 1 entries (1 files):
- biosensors-2569664-supplementary.pdf
